# Supplementary material for: The value of gut microbiota to predict feed efficiency and growth of rabbits under different feeding regimes
Source: Sci Rep. 2021 Sep 30;11:19495. doi: 10.1038/s41598-021-99028-y (PMC8484599; doi:10.1038/s41598-021-99028-y)
Supplement: Supplementary file 5 — Supplementary Information 5. [file 41598_2021_99028_MOESM5_ESM.txt]

>874627
GTGTCAGCAGCCGCGGTAATACGTAGGGGGCGAGCGTTATCCGGATTTATTGGGCGTAAAGCGTGTGTAGGCGGTTTATTAAGTTTAAGATTAAAGCCTGGGGCTTAACTCCAGTTTGTCTTAAAAACTGGTAGACTAGAGTGCGGTAGAGGCAAACGGAATTTCTAGTGTAGCGGTGAAATGCGTAGATATTAGAAGGAACACCAGTGGCGAAAGCGGTTTGCTGGGCCGTTACTGACGCTGAGGCACGAAAGCGTGGGGAGCAAATAGGATTAGATACCCTAGTAGTCCACGCCGTAAACGATGAGTACTAAGTGTTGGGGTTTCCCAGTGCTGAAGCTAACGTATTAAGTACTCCGCCTGAGTAGTACGGTCGCAAGGCTGAAACTCAAATAAATTGACGG
>NR1922
GTGTCAGCAGCCGCGGTAATACGTATGGAGCAAGCGTTATCCGGATTTACTGGGTGTAAAGGGAGCGTAGACGGCTGCGCAAGTCTGATGTGAAAGGCTGGGGCTTAACCCCGGGACTGCATTGGAAACTGCATGGCTTGAGTGCCGGAGGGGTAAGCGGAATTCCTGGTGTAGCGGTGAAATGCGTAGATATCAGGAGGAACACCGGTGGCGAAGGCGGCTTACTGGACGGCAACTGACGTTGAGGCTCGAAGGCGTGGGGAGCAAACAGGATTAGATACCCTGGTAGTCCACGCGGTAAACGATGAATACCAGGTGTCGGGGGACAGAGTCCTTCGGTGCCGCAGCAAACGCAGTAAGTATTCCACCTGGGGAGTACGTTCGCAAGAATGAAACTCAAAGGAATTGACGG
>NR2153
GTGTCAGCAGCCGCGGTAATACGTATGGTGCAAGCGTTATCCGGATTTACTGGGTGTAAAGGGTGCGTAGGTGGTAAGGCAAGTCAGAAGTGAAAACACGGGGCTCAACCGCGTGACTGCTTTTGAAACTGCCGGACTGGAGTGCAGGAGAGGAAAGCGGAATTCCTAGTGTAGCGGTGAAATGCGTAGATATTAGGAGGAACACCAGTGGCGAAGGCGGCTTTCTGGACTGTAACTGACACTGAGGCACGAAAGCGTGGGGAGCAAACAGGATTAGATACCCTGGTAGTCCACGCCGTAAACGATGAATACTAGGTGTCGGGAAGCAAAGCTTTTCGGTGCCGCAGCAAACGCATTAAGTATTCCACCTGGGGAGTACGTTCGCAAGAATGAAACTTAAAGGAATTGACGG
>NR3628
GTGTCAGCAGCCGCGGTAATACGTAGGGGGCGAGCGTTATCCGGATTTACTGGGTGTAAAGGGAGCGTAGACGGCAGAGCAAGTCTGGAGTGAAATACCGGGGCTTAACCGCGGAACTGCTCTGGAAACTGTTTAGCTGGAGTACCGGAGAGGTAAGCGGAATTCCTAGTGTAGCGGTGAAGTGCGTAGATATTAGGAGGAACAGCAGTGGCGAAGGCGGCTTACTGGACGGTAACTGACGTTGAGGCTCGAAGGCGTGGGGAGCAAACAGGATTAGATACCCTGGTAGTCCACGCGGTAAACGATGAGTGCTAGGTGTCTGGGAGCAAAGCTCTTAGGTGCCGCCGCAAACGCAATAAGCACTCCACCTGGGGAGTACGTTCGCAAGAATGAAACTCAAAGAAATCGACGG
>NR381
GTGTCAGCAGCCGCGGTAATACGTAGGGGGCAAGCGTTATCCGGATTTACTGGGTGTAAAGGGAGCGTAGACGGCATGGCAAGTCTGAAGTGAAATGTCCGGGCTCAACCCGGGAACTGCTTTGGAAACTGCCGAGCTCGAGTGCCGGAGAGGTAAGCGGAATTCCTAGTGTAGCGGTGAAATGCGTAGATATTAGGAGGAACACCAGTGGCGAAGGCGGCTTACTGGACGGTAACTGACGTTGAGGCTCGAAAGCGTGGGGAGCAAACAGGATTAGATACCCTGGTAGTCCACGCGGTAAACGATGAATACTAGGTGTCGGGGAGCAAAGCTTTTCGGTGCCGCCGCAAACGCAATAAGTATTCCACCTGGGGAGTACGTTCGCAAGAATGAAACTCAAAGGAATTGACGG
>NR4083
GTGTCAGCAGCCGCGGTAATACGTATGGGGCAAGCGTTATCCGGATTTACTGGGTGTAAAGGGAGCGTAGACGGGCGTGCAAGTCTGGTGTGAAAGGCGGGGGCCCAACCCCCGGACTGCATTGGAAACTGCATGCCTTGAGTGCCGGAGAGGTAAGCGGAATTCCTAGTGTAGCGGTGAAATGCGTAGATATTAGGAGGAACACCAGTGGCGAAGGCGGCTTACTGGACGGCAACTGACGTTGAGGCTCGAAAGCGTGGGGAGCAAACAGGATTAGATACCCTGGTAGTCCACGCGGTAAACGATGAATACTAGGTGTCGCGTGCCGAAGGCATGCGGTGCCGCCGCAAACGCATTAAGTATTCCACCTGGGGAGTACGTTCGCAAGAATGAAACTCAAAGGAATTGGCGG
>NR768
GTGTCAGCCGCCGCGGTAATACGTAGGTGGCGAGCGTTGTCCGGAATAACTGGGCGTAAAGGGAGCGTAGGTGGTTGGCTAAGTTAAATGTGAAAGCCCGAGGCTCAACTTCGGAACTGCATTTAATACTGGTCGGCTAGAGTACAGGAGGGGTAAACGGAATTTCTAGTGTAGCGGTGAAATGCGTAGATATTAGGAAGAACACCGGAGGCGAAGGCGGTTTACTGGACTGCAACTGACACTGAGGCTCGAAAGCGTGGGGAGCAAACAGGATTAGATACCCTGGTAGTCCACGCCCTAAACGATGATTACTAAACGTGGGAGGTATCGACTCCTTCCGTGTTGAAGCAAACGCGATAAGTAATCCGCCTGAGGAGTACGGCCGCAAGGTTAAAACTTAAATGAATTGACGG
