# Supplementary material for: The value of gut microbiota to predict feed efficiency and growth of rabbits under different feeding regimes
Source: Sci Rep. 2021 Sep 30;11:19495. doi: 10.1038/s41598-021-99028-y (PMC8484599; doi:10.1038/s41598-021-99028-y)
Supplement: Supplementary file 7 — Supplementary Information 6. [file 41598_2021_99028_MOESM7_ESM.txt]

>1040889
GTGTCAGCAGCCGCGGTAATACGTAGGGGGCAAGCGTTATCCGGATTTACTGGGTGTAAAGGGAGCGTAGACGGCAAGGCAAGTCTGAAGTGAAAACCCAGTGCTTAACGGTGGGATTGCTTTGGAAACTGTTTAGCTGGAGTGCCGGAGAGGTAAGCGGAATTCCTAGTGTAGCGGTGAAATGCGTAGATATTAGGAAGAACACCAGTGGCGAAGGCGGCTTACTGGACGGTAACTGACGTTGAGGCTCGAAAGCGTGGGGAGCAAACAGGATTAGATACCCTGGTAGTCCACGCGGTAAACGATGATTGCTAGGTGTAGGTGGGTATGGACCCATCGGTGCCGCAGCTAACGCAATAAGCAATCCACCTGGGGAGTACGTTCGCAAGAATGAAACTCAAAGGAATTGACGG
>1110378 
GTGTCAGCAGCCGCGGTAATACGTAGGTGGCAAGCGTTGTCCGGATTTACTGGGTGTAAAGGGCGTGCAGCCGGAGAGGCAAGTCAGATGTGAAATCCGCGGGCTCAACCCGCGAACTGCATTTGAAACTGCTTCCCTTGAGTATCGGAGAGGTAACCGGAATTCCTAGTGTAGCGGTGAAATGCGTAGATATTAGGAAGAACACCAGTGGCGAAGGCGGGTTACTGGACGACAACTGACGGTGAGGCGCGAAAGCGTGGGGAGCAAACAGGATTAGATACCCTGGTAGTCCACGCTGTAAACGATCGATACTAGGTGTGCGGGGACTGACCCCCTGCGTGCCGGAGTTAACACAATAAGTATCGCACCTGGGGAGTACGATCGCAAGGTTGAAACTCAAATAAATTGACGG
>112931 
GTGTCAGCAGCCGCGGTAATACATAGGGGGCAAGCGTTATCCGGAATTATTGGGTGTAAAGGGTGCGTAGATGGAGGAGCAAGTTGGTTGTGAAATCCCTCGGCTTAACTGAGGAACTGCAACCAAAACTACTTCCCTTGAGTGTCGGAGAGGAAAGTGGAATTCCTAGTGTAGCGGTGAAATGCGTAGATATTAGGAGGAACACCAGTGGCGAAGGCGACTTTCTGGACGATAACTGACATTGAGGCACGAAAGTGTGGGGAGCAAACAGGATTAGATACCCTGGTAGTCCACACTGTAAACGATGGATACTAGGTGTAGGATGTATTAAGCATTCTGTGCCGCCGCTAACGCATTAAGTATCCCACCTGGGGAGTACGACCGCAAGGTTGAAACTCAAATAAATTGACGG
>209947
GTGTCAGCAGCCGCGGTAATACGTAGGGGGCAAGCGTTGTCCGGAATGACTGGGCGTAAAGGGAGTGTAGGCGGCACAGCAAGTTATATGTGAAAAGACGAGGCTCAACTTCGGACCTGCATATAAAACTACTGAGCTGGAGTGCAGGAGAGGTAAGCGGAATTCCTAGTGTAGCGGTGGAATGCGTAGATATTAGGAGGAACACCAGAGGCGAAGGCGGCTTACTGGACTGTAACTGACGCTGAGGCTCGAAAGCGTGGGGAGCAAACAGGATTAGATACCCTGGTAGTCCACGCCCTAAACGATGGATACTAGACGAAGGTGGACAAAAACATCTGTGTCGAAGCAAACGCGATAAGTATCCCGCCTGGGGAGTACGGCCGCAAGGTTGAAACTCAAATAAATTGACGG
>279179
GTGTCAGCAGCCGCGGTAATACGTAGGGAGCGAGCGTTATCCGGATTTATTGGGCGTAAAGGGTGCGTAGGCGGTTTGTTAAGTATGAGATTTAAGCCCGAGGCTTAACCTCGGTTCGTTTCATAAACTGGCAGACTTGAGTATGGCAGAGGTAAACGGAATTTCTAGTGTAGCGGTTAAATGCGTAGATATTAGAAGGAACACCAGTGGCGAAGGCGGTTTACTGGGCCACAACTGACGCTGAGGCACGAAAGCGTGGGGAGCAAATAGGATTAGATACCCTAGTAGTCCACGCTGTAAACGATGAGTACTAAGTGTTGGGGCAACTCAGTGCTGAAGTTAACACATTAAGTACTCCGCCTGAGTAGTACGGTCGCAAGGCTGAAACTCAAAGAAATTGACGG
>297503
GTGTCAGCAGCCGCGGTAATACGTAGGGGGCGAGCGTTGTCCGGAATCACTGGGCTTAAAGCGTCTGAAGGCGGCTAAGGGGAGTGGGCATTAAAAGACTGGTGAAACATCAGGGCGGTGCCCAGGACCCCCTAGCTAGAGAGCCGAAGAGGCAGGCAGAATTCCTGGTGTAGCGGTGAAATGCGCAGAGATCAGGAGGAATACCAGAGGCGAAGGCGGCCTGCTGGGCGGACTCGGACGCTAAAGGACGAAAGCGTGGGGAGCGAACAGGATTAGATACCCTGGTAGTCCACGCTGTAAACGATGAATGCCAGATTTCGGTTAGGGAATCGGGATCGAAGAGAAATCGGAAGCATTCCGCCTGGGGAGTACGGCCGCAAGGCTAAAACTCAAAGGAATTGACGG
>300766
GTGTCAGCAGCCGCGGTAATACGTAGGGGGCAAGCGTTATCCGGATTTACTGGGTGTAAAGGGAGCGTAGACGGCATGGCAAGTCTGAAGTGAAAGCCCGGCGCTTAACGCGGGGACTGCTTTGGAAACTGTGGTGCTGGAGTGCCGGAGAGGCAGGCGGAATTCCTAGTGTAGCGGTGAAATGCGTAGATATTAGGAAGAACACCAGTGGCGAAGGCGGCCTGCTGGACGGTAACTGACGTTGAGGCTCGAAAGCGTGGGGAGCAAACAGGATTAGATACCCTGGTAGTCCACGCGGTAAACGATGATTGCTAGGTGTAGGTGGGTATGGACCCATCGGTGCCGCAGCTAACGCAGTAAGCAATCCACCTGGGGAGTACGTTCGCAAGAATGAAACTCAAAGGAATTGACGG
>317315
GTGTCAGCAGCCGCGGTAATACGTAGGTGGCAAGCGTTGTCCGGAATGACTGGGCGTAAAGGGAGCGTAGGCGGCGCAACAAGTTAGGAGTGAAATCCCGAGGCTTAACCTCGGAACTGCTTTTAAAACTGTTGTGCTTGAGTGATGGAGAGGAAAGCGGAATTCCTAGTGTAGCGGTGGAATGCGTAGATATTAGGAGGAACACCAGAGGCGAAGGCGGCTTTCTGGACATTAACTGACGCTGATGCTCGAAAGCGTGGGGAGCAAACAGGATTAGATACCCTGGTAGTCCACGCCGTAAACGATGGATACTAGATGCGGGAGGTATCGACTCCTTCCGTGTCGTCGCAAACGCACTAAGTATCCCGCCTGGGGAGTACGGCCGCAAGGTTGAAACTCAAAGGAATTGACGG
>321979
GTGTCAGCAGCCGCGGTAATACGTAGGGAGCAAGCGTTATCCGGAATGACTGGGCGTAAAGGGTGCGTAGGTGGTCTTGCAAGTTGGTAGCGTAATCCCGGGGCTCAACTTCGGAACTACTACCAAAACTGCAGGACTTGAGTGCAGGAGGGGCAGATGGAATTCCCAGTGTAGCGGTGGAATGCGTAGATATTGGGAAGAACACCGGTGGCGAAGGCGATCTGCTGGACTGTAACTGACACTGAGGCACGAAAGCGTGGGGAGCAAACAGGATTAGATACCCTGGTAGTCCACGCCGTAAACGATGAATACTAGGTGTAGGGGGTATCGACTCCCTCTGTGCCGTCGCAAACGCATTAAGTATTCCGCCTGGGGACTACGGCCGCAAGGTTGAAACCTAAAGAAATTGACGG
>326013 
GTGTCAGCAGCCGCGGTAATACGTAGGGAGCGAGCGTTATCCGGATTTATTGGGTGTAAAGGGTGCGTAGACGGGGAATTAAGTTAGTTGTGAAATCCCTTGGCTTAACTAAGGAACTGCAACTAAAACTGGTTTTCTTGAGTGCTGGAGAGGAAAGCGGAATTCCTAGTGTAGCGGTGAAATGCGTAGATATTAGGAGGAACACCAGTGGCGAAGGCGGCTTTCTGGACAGTAACTGACGTTGAGGCACGAAAGTGTGGGGAGCAAACAGGATTAGATACCCTGGTAGTCCACACCGTAAACGATGAATACTAGGTGTAGGTTATGTCATGTAATCTGTGCCGTCGCAAACGCAATAAGTATTCCACCTGGGGAGTACGGCCGCAAGGTTGAAACTCAAATAAATTGACGG
>332732 
GTGTCGCAGCCGCGGTAATACGGAGGATCCGAGCGTTATCCGGATTTATTGGGTTTAAAGGGAGCGTAGGCGGATTATTAAGTCAGTTGTGAAAGTTTGCGGCTCAACCGTAAAATTGCAGTTGATACTGGTAGTCTTGAGTGCAGCAGAGGTAGGCGGAATTCGTGGTGTAGCGGTGAAATGCTTAGATATCACGAAGAACTCCGATTGCGAAGGCAGCTTACTGGACTGTAACTGACGCTGATGCTCGAAAGTGTGGGTATCAAACAGGATTAGATACCCTGGTAGTCCACACAGTAAACGATGAATACTCGCTGTTTGCGATATACAGCAAGCGGCCAAGCGAAAGCATTAAGTATTCCACCTGGGGAGTACGCCGGCAACGGTGAAACTCAAATAAATTGACGG
>339013 
GTGTCAGCAGCCGCGGTAATACGGAGGATCCGAGCGTTATCCGGATTTATTGGGTTTAAAGGGAGCGTAGGTGGATTGTTAAGTCAGTTGTGAAAGTTTGCGGCTCAACCGTAAAATTGCAGTTGAAACTGGCAGTCTTGAGTACAGTAGAGGTGGGCGGAATTCGTGGTGTAGCGGTGAAATGCTTAGATATCACGAAGAACTCCGATTGCGAAGGCAGCTCACTAGACTGCAACTGACACTGATGCTCGAAAGTGTGGGTATCAAACAGGATTAGATACCCTGGTAGTCCACACAGTAAACGATGAATACTCGCTGTTTGCGATATACAGTAAGCGGCCAAGCGAAAGCATTAAGTATTCCACCTGGGGAGTACGCCGGCAACGGTGAAACTCAAATAAATTGACGG
>353339 
GTGTCAGCAGCCGCGGTAATACGTAGGGGGCAAGCGTTATCCGGAATTACTGGGTGTAAAGGGAGCGTAGACGGCGAGGCAAGTCTGAAGTGAAAGCCCTGTGCTTAACGCAGGGACTGCTTTGGAAACTGTTTGGCTGGAGTGCCGGAGAGGTAAGCGGAATTCCTAGTGTAGCGGTGAAATGCGTAGATATTAGGAAGAACACCAGTGGCGAAGGCGGCTTACTGGACGGTAACTGACGTTGAGGCTCGAAAGCGTGGGGAGCAAACAGGATTAGATACCCTGGTAGTCCACGCGGTAAACGATGATTGCTAGGTGTAGGTGGGTATGGACCCATCGGTGCCGCAGCTAACGCAGTAAGCAATCCACCTGGGGAGTACGTTCGCAAGAATGAAACTCAAATAAATTGACGG
>356011 
GTGTCAGCAGCCGCGGTAATACGTAGGGAGCGAGCGTTGTCCGGAATTACTGGGTGTAAAGGGAGCGTAGGCGGGACGGTAAGTCAGGTGTGAAATATACGTGCTCAACATGTAGACTGCACTTGAAACTGCTGTTCTTGAGTGAAGTAGAGGTAAGCGGAATTCCTAGTGTAGCGGTGAAATGCGTAGATATTAGGAGGAACATCGGTGGCGAAGGCGGCTTACTGGGCTTTTACTGACGCTGAGGCTCGAAAGCGTGGGGAGCAAACAGGATTAGATACCCTGGTAGTCCACGCTGTAAACGATGATTACTAGGTGTGGGGGGACTGACCCCTTCCGTGCCGCAGTTAACACAATAAGTAATCCACCTGGGGAGTACGACCGCAAGGTTGAAACTCAAAGGAATTGACGG
>4299126 
GTGTCAGCAGCCGCGGTAATACGAAGGGGGCAAGCGTTGTTCGGAATTACTGGGCGTAAAGGGTGTGTAGGCGGATTTGTAAGATAGTGGTGAAATACCTGAGCTCAACTTAGGAATTGCCATTATAACTATAGATCTGGAGTGACAGAGAGGATATTGGAATACCCAGTGTAGAGGTGAAATTCGTAGATATTGGGTAGAACACCAGTGGCGAAGGCGAGTATCTGGCTGTCAACTGACGCTGAGGCACGAAAGCATGGGGATCAAACAGGATTAGATACCCTGGTAGTCCATGCTGTAAACGATGAATGCTAGTTGTCGGCAAAAGCCGGTGACGCAGTTAACGCGATAAGCATTCCGCCTGGGGAGTACGGTCGCAAGATTAAAACTCAAAGAAATTGACGG
>4343981 
GTGTCAGCAGCCGCGGTAATACGTAGGTGGCGAGCGTTATCCGGATTTATTGGGCGTAAAGCGTGCGCAGGCGGTTTGTTAAGTCTAAAATTAAAGCCCGAAGCTTAACTTCGGTTCGTTTTAGAAACTGGCAGGCTTGAGTATGGTAGAGGCAAACGGAATTTCTAGTGTAGCGGTAGAATGCGTAGATATTAGAAGGAACACCAGTGGCGAAGGCGGTTTGCTGGGCCATTACTGACGCTCATGCACGAAAGCGTGGGGAGCAAATAGGATTAGATACCCTAGTAGTCCACGCCGTAAACGTTGAGTACTAAGTGTCGGGTTACCGGTGCTGAAGTTAACACATTAAGTACTCCGCCTGAGTAGTACGGTCGCAAGGCTGAAACTCAAAGGAATTGACGG
>537548 
GTGTCAGCAGCCGCGGTAATACGTAGGGGGCAAGCGTTATCCGGATTTACTGGGTGTAAAGGGAGCGTAGACGGCATGACAAGCCAGATGTGAAAACCCAGGGCTCAACCCTGGGACTGCATTTGGAACTGCCAGGCTGGAGTGCAGGAGAGGTAAGCGGAATTCCTAGTGTAGCGGTGAAATGCGTAGATATTAGGAGGAACACCAGTGGCGAAGGCGGCTTACTGGACTGTAACTGACGTTGAGGCTCGAAAGCGTGGGGAGCAAACAGGATTAGATACCCTGGTAGTCCACGCGGTAAACGATGATTGCTAGGTGTAGGTGGGTATGGACCCATCGGTGCCGCAGCTAACGCAATAAGCAATCCACCTGGGGAGTACGTTCGCAAGAATGAAACTCAAAGAAATTGACGG
>554303 
GTGTCAGCAGCCGCGGTAATACGTAGGGGGCAAGCGTTATCCGGATTTACTGGGTGTAAAGGGAGCGTAGACGGCGAAGCAAGTCTGAAGTGAAAACCCAGGGCTCAACCCTGGGACTGCTTTGGAAACTGTTTTGCTAGAGTGTCGGAGAGGTAAGTGGAATTCCTAGTGTAGCGGTGAAATGCGTAGATATTAGGAGGAACACCAGTGGCGAAGGCGGCTTACTGGACGATAACTGACGTTGAGGCTCGAAAGCGTGGGGAGCAAACAGGATTAGATACCCTGGTAGTCCACGCCGTAAACGATGAATGCTAGGTGTTGGGGGGCAAAGCCCTTCGGTGCCGCCGCAAACGCAGTAAGCATTCCACCTGGGGAGTACGTTCGCAAGAATGAAACTCAAAGGAATTGACGG
>561607 
GTGTCAGCAGCCGCGGTAATACGTAGGTGGCAAGCGTTGTCCGGAATTACTGGGTGTAAAGGGAGCGTAGGCGGGGAGACAAGTTGAATGTCTAAACTATCGGCTTAACTGATAGTCGCGTTCAAAACTATCACTCTTGAGTGCAGTAGAGGTAGGCGGAATTCCTAGTGTAGCGGTGAAATGCGTAGATATTAGGAGGAACACCAGTGGCGAAGGCGGCCTACTGGGCTGTAACTGACGCTGAGGCTCGAAAGCGTGGGTAGCAAACAGGATTAGATACCCTGGTAGTCCACGCCGTAAACGATGATTACTAGGTGTGGGGGGACTGACCCCTTCCGTGCCGGAGTTAACACAATAAGTAATCCACCTGGGGAGTACGACCGCAAGGTTGAAACTCAAATAAATTGACGG
>576853 
GTGTCAGCAGCCGCGGTAATACGTAGGGGGCGAGCGTTGTCCGGAATGACTGGGCGTAAAGGGCGTGTAGGCGGCCGATTAAGTCTGGAGTGAAAGTCCTGCTTTCAAGGTGGGAATTGCTTTGGAGACTGGTTGGCTTGAGTGCGGAAGAGGTAAGTGGAATTCCCAGTGTAGCGGTGAAATGCGTAGAGATTGGGAGGAACACCAGTGGCGAAGGCGACTTACTGGGCCGTAACTGACGCTGAGGCGCGAAAGCGTGGGGAGCGAACAGGATTAGATACCCTGGTAGTCCACGCTGTAAACGATGAATGCTAGGTGTAGGGGGTATCGACCCCTTCTGTGCCGGAGTAAACACAATAAGCATTCCGCCTGGGGAGTACGGCCGCAAGGTTGAAACTCAAATAAATTGGCGG
>578960 
GTGTCAGCAGCCGCGGTAATACGTAGGGGGCAAGCGTTATCCGGATTTACTGGGTGTAAAGGGAGCGTAGACGGCTGTGCAAGTCTGATGTGAAAGGCAGGGGCTCAACTCCTGGACTGCATTGGAAACTGTGTAGCTTGAGTGCCGGAGAGGTAAGCGGAATTCCTAGTGTAGCGGTGAAATGCGTAGATATTAGGAGGAACACCAGTGGCGAAGGCGGCTTACTGGACGGTAACTGACGTTGAGGCTCGAAAGCGTGGGGAGCAAACAGGATTAGATACCCTGGTAGTCCACGCCGTAAACGATGAATACTAGGTGTCGGGGGACACGGTCCTTCGGTGCCGCAGCAAACGCAGTAAGTATTCCACCTGGGGAGTACGTTCGCAAGAATGAAACTCAAATAAATTGACGG
>581079 
GTGTCAGCAGCCGCGGTAATACGTAGGTGGCAAGCGTTATCCGGATTTATTGGGTGTAAAGGGCGTGTAGGCGGGATTGCAAGTCAGATGTGAAAACCAGAGGCTCAACCTCTGGCCTGCATTTGAAACTGTAGTTCTTGAGTGCTGGAGAGGCAATCGGAATTCCGTGTGTAGCGGTGAAATGCGTAGATATACGGAGGAACACCAGTGGCGAAGGCGGATTGCTGGACAGTAACTGACGCTGAGGCGCGAAAGCGTGGGGAGCAAACAGGATTAGATACCCTGGTAGTCCACGCGGTAAACGATGGATACTAGGTGTGGGGGGACTGACCCCCTCCGTGCCGCAGTCAACACAATAAGTATCCCACCTGGGGAGTACGATCGCAAGGTTGAAACTCAAAGGAATTGACGG
>581388
GTGTCAGCAGCCGCGGTAATACGGGGGGTGCAAGCGTTGTCCGGAATCATTGGGCGTAAAGCGTTCGTAGGCGGCATGCCAAGTCTGGTGTTAAATCCCGGGGCTCAACTCCGGTCAAGCATTGGATACTGGTAAGCTAGAATGTGGTAGAGGTTAAGGGAATTCCTGGTGTAGCGGTGAAATGCGTAGATATCAGGAGGAACACCGGTGGCGTAAGCGCTTAACTGGGCCATAATTGACGCTGAGGAACGAAAGCCGGGGTAGCAAATGGGATTAGATACCCCAGTAGTCCCGGCTGTAAACGATGGATACTAGGTGTTGCGGGTATCGACCCCTGCAGTGCCGCAGCCAACGCGATAAGTATCCCGCCTGGGGAGTACGCACGCAAGTGTGAAACTCAAAGAAATTGACGG
>593733 
GTGTCAGCAGCCGCGGTAATACGTAGGGGGCGAGCGTTGTCCGGAATGATTGGGCGTAAAGGGCGCGTAGGCGGCCTGGTAAGTCTGGAGTGAAAGTCCCGTTTTTAAGGTGGGAATGGCTTTGGATACTGTCAGGCTGGAGTGCAGGAGAGGTCAGTGGAATTCCCAGTGTAGCGGTGAAATGCGTAGAGATTGGGAGGAACACCAGTGGCGAAGGCGACTGACTGGACTGTAACTGACGCTGAGGCGCGAAAGTGTGGGGAGCAAACAGGATTAGATACCCTGGTAGTCCACACTGTAAACGATGAATGCTAGGTGTAGGGGGTATCGACCCCTTCTGTGCCGGAGTCAACACAATAAGCATTCCGCCTGGGGAGTACGGCCGCAAGGTTGAAACTCAAAGAAATTGACGG
>640999
GTGTCAGCAGCCGCGGTAATACGTAGGGAGCAAGCGTTATCCGGATTTATTGGGTGTAAAGGGTGCGTAGACGGGATAGCAAGTTAGTTGTGAAATCCCTCGGCTTAACTGAGGAACTGCAACTAAAACTATTATTCTTGAGTGCTGGAGAGGAAAGTGGAATTCCTAGTGTAGCGGTGAAATGCGTAGATATTAGGAGGAACACCAGTGGCGAAGGCGACTTTCTGGACAGTAACTGACGTTGAGGCACGAAAGTGTGGGGAGCAAACAGGATTAGATACCCTGGTAGTCCACACTGTAAACGATGGATACTAGGTGTAGGGGATGAATAATCCACTGTGCCGTCGCAAACGCAGTAAGTATCCCACCTGGGGAGTACGGCCGCAAGGTTGAAACTCAAATAAATTGACGG
>798164 
GTGTCAGCAGCCGCGGTAATACGTAGGGGGCGAGCGTTGTCCGGAATGATTGGGCGTAAAGGGCGCGTAGGCGGCCTGGTAAGTCTGGAGTGAAAGTCCTGCTTTTAAGGTGGGAATTGCTTTGGAAACTGCCGGGCTGGAGTGCAGGAGAGGAAAGCGGAATTACCGGTGTAGCGGTGAAATGCGTAGAGATCGGTAGGAACACCAGTGGCGAAGGCGGCTTTCTGGACTGAAACTGACGCTGAGGCGCGAAAGCGTGGGGAGCAAACAGGATTAGATACCCTGGTAGTCCACGCGGTAAACGATGAATGCTAGGTGTAGGAGGTATCGACCCCTTCTGTGCCGGAGTCAACACAATAAGCATTCCGCCTGGGGAGTACGGCCGCAAGGTTGAAACTCAAAGAAATTGACGG
>849440 
GTGTCAGCAGCCGCGGTAACACCGGCAGCTCTAGTGGTAGCAGTTTTTATTGGGCCTAAAGCGTCCGTAGCCGGTTTATTAAGTCTCTGGTGAAATCTTGCAGCTTAACTGTGGGAATTGCTGGAGATACTAGTAGGCTTGAGATCGGGAGAGGTTAGAGGTACTCCCAGGGTAGAGGTGAAATTCTGTAATCCTGGGAGGACCGCCTGTGGCGAAGGCGTCTGACTGGAACGATTCTGACGGTGAGGGACGAAAGCTAGGGGCGCGAACCGGATTAGATACCCGGGTAGTCCTAGCTGTAAACGATGCGGACTTGGTGTTGGGATGGCTTTGGGCTGTTTCAGTGCCGAAGGGAAGCTGTTAAGTCCGCCGCCTGGGAAGTACGGTCGCAAGACTGAAACTTAAAGGAATTGACGG
>988375 
GTGTCAGCAGCCGCGGTAATACGGGGGATGCGAGCGTTATCCGGATTTATTGGGTTTAAAGGGCGCGTAGGCGGGACGTCAAGTCAGCGGTAAAAGACTGCAGCTAAACTGTAGCACGCCGTTGAAACTGGCGCCCTGGAGACGAGACGAGGGAGGCGGAACAAGTGAAGTAGCGGTGAAATGCATAGATATCACTTGGAACCCCGATAGCGAAGGCAGCTTCCCAGGCTCGATCTGACGCTGATGCGCGAGAGCGTGGGTAGCGAACAGGATTAGATACCCTGGTAGTCCACGCCGTAAACGATGCTCACTGGATCTTGGCGATACACGGCCAGGGTTCAAGCGAAAGTATTAAGTGAGCCACCTGGGGAGTACGTCGGCAACGATGAAACTCAAAGAAATTGACGG
>NR1080 
GTGTCAGCAGCCGCGGTAATACGTAGGGGGCAAGCGTTATCCGGATTTACTGGGTGTAAAGGGAGCGTAGACGGAGAGGCAAGTCTGATGTGAAAGGCGGGGGCTCAACCCCCGGACTGCATTGGAAACTGTTTTTCTTGAGTGCCGGAGGGGTAAGCGGAATTCCTAGTGTAGCGGTGAAATGCGTAGATATTAGGAGGAACACCAGTGGCGAAGGCGGCTTACTGGACGGTAACTGACGTTGAGGCTCGAAAGCGTGGGGAGCAAAAAGGATTAGATACCCTGGTAGTCCACGCCGTAAACGATGAATACTAGGTGTCGGGTAGCAGAGCTATTCGGTGCCGCAGCAAACGCAATAAGTATTCCACCTGGGGAGTACGTTCGCAAGAATGAAACTCAAATGAATTGGCGG
>NR1136 
GTGTCAGCAGCCGCGGTAAAACGTAGGTGGCAAGCGTTGTCCGGAATTACTGGGTGTAAAGGGAGCGCAGGCGGGCTGACAAGTTGGAAGTGAAATCTATGGGCTCAACCCATAAATTGCTTTCAAAACTGCCGGTCTTGAGTAGTGCAGAGGTAAGCGGAATTCCCGGTGTAGCGGTGGAATGCGTAGATATCGGGAGGAACACCAGTGGCGAAGGCGGCTTACTGGGCACCAACTGACGCTGAGGCTCGAAAGCATGGGTAGCAAACAGGATTAGATACCCTGGTAGTCCATGCCGTAAACGATGATCACTAGGTGTTGGAGGATTGACCCCTTCAGTGCCGGAGTAAACACAATAAGTGATCCACCTGGGGAGTACGACCGCAAGGTTGAAACTCAAAGAAATTGACGG
>NR1490 
GTGTCAGCAGCCGCGGTAATACGTAGGTGACAAGCGTTATCCGGATTTACTGGGTGTAAAGGGCGTGTAGGCGGGTTGGCAAGTCAGATGTGAAATACCGGGGCTCAACTCCGGAACTGCATCTGAAACTGCGGATCTTGAGTACCGGAGAGGAAAGTGGAATTCCCAGTGTAGCGGTGAAATGCGTAGAGATTGGGAGGAACACCAGTGGCGAAGGCGGCTTTCTGGACGGTAACTGACGCTGAGGCGCGAAAGCGTGGGGAGCAAACAGGATTAGATACCCTGGTAGTCCACGCTGTAAACGATGAATACTAGGTGTAGGGGGTATAAACTCCCTCTGTGCCGCAGCAAACGCAATAAGTATTCCACCTGGGGAGTACGACCGCAAGGTTGAAACTCAAAGAAATTGACGG
>NR1502 
GTGTCAGCCGCCGCGGTAATACGTAGGGGGCAAGCGTTATCCGGATTTACTGGGTGTAAAGGGAGCGTAGACGGAGACGCAAGTCTGATGTGAAAGGCCGGGGCCCAACCCCGGGACTGCATTGGAAACTGTGTTTCTTGAGTGCCGGAGAGGTAAGCGGAATTCCTAGTGTAGCGGTGAAATGCGTAGATATTAGGAGGAACACCAGTGGCGAAGGCGGCTTACTGGACGGTAACTGACGTTGAGGCTCGAAAGCGTGGGGAGCAAACAGGATTAGATACCCTGGTAGTCCACGCGGTAAACGATGAATACTAGGTGTCGCGTATCGAAGATATGCGGTGCCGCCGCAAACGCATTAAGTATTCCACCTGGGGAGTACGTTCGCAAGAATGAAACTTAAAGAAATTGACGG
>NR1678 
GTGTCAGCAGCCGCGGTAACACGTAGGGGGCGAGCGTTGTCCGGAATGACTGGGCGTAAAGGGCGCGTAGGCGGCCGGCGCGGCGCAGCTTCAAAGGGTGGGGCCCAACCCCGCCATGGGCTGCGGACCGGCCGGCTGGAGTGCCGGAGAGGCAGGCAGAATTCCTGGTGTAGCGGTGAAATGCGCAGAGATCAGGAGGAATACCGGAGGCGAAGGCGGCCTGCCGGACGGACACTGACGCTGAGGCGCGAAAGCGTGGGGAGCGAACAGGATTAGATACCCTGGTAGTCCACGCCGTAAACGATGAATGCCAGCTCCCGGAGGGTTTCGGGAGCGAAGCCAACGTGATGAGCATTCCGCCTGGGGAGTACGGCCGCAAGGCTGAAACTCAAAGGAATTGACGG
>NR1695 
GTGTCAGCAGCCGCGGTAATACGTAGGGGGCGAGCGTTATCCGGATTTACTGGGTGTAAAGGGAGCGTAGACGGCGAGGCAAGTCTGGAGTGAAATGCCGGGGCTCAACCCCGGAGCTGCTCTGGAAACTGTCGTGCTTGAGTGCCGGAGAGGTAAGCGGAATTCCTAGTGTAGCGGTGAAATGCGTAGATATTAGGAGGAACACCAGTGGCGAAGGCGGCTTACTGGACGGCAACTGACGTTGAGGCTCGAAGGCGTGGGGAGCAAACAGGATTAGATACCCTGGTAGTCCACGCGGTAAACGATGAGTGCTAGGTGTCTGTGGGCAAAGCCCATAGGTGCCGCCGCAAACGCATTAAGCACTCCACCTGGGGAGTACGTTCGCAAGAATGAAACTTAAAGGAATTGGCGG
>NR1749 
GTGTCAGCAGCCGCGGTAACACGTAGGGGGCGAGCGTTATCCGGATTCATTGGGCGTAAAGCGCGCGTAGGCGGCCTGTTAGGTCGAGGGTCTAATCCCGGGGCTCAACCCCGGGCCGCTCTCGATACCGGCAGGCTTGAGTCTGGTAGGGGAAGGCGGAACTCCCGGTGTAGCGGTGGAATGCGCAGATATCGGGAGGAACACCGGTGGCGAAGGCGGCCTTCTGGGCCACGACTGACGCTCAGGCGCGAAAGCTAGGGGAGCAAACAGGATTAGATACCCTGGTAGTCCTAGCCGTAAACGATGAACACTAGGTGTGGGGGCATGAACCTCCGTGCCGCAGCTAACGCATTAAGTGTTCCGCCTGGGGAGTACGGCCGCAAGGCTAAAACTCAAAGGAATTGACGG
>NR1988 
GTGTCAGCAGCCGCGGTAATACGTAGGGAGCAAGCGTTATCCGGATTTATTGGGTGTAAAGGGTGCGTAGATGGGAAAACAAGTTAGTTGTGAAATCCCTCGGCTCAACTGAGGAACTGCAACTAAAACTATTTTTCTTGAGTGCTGGAGAGGAAAGTGGAATTCCTAGTGTAGCGGTGAAATGCGTAGATATTAGGAGGAACACCAGTGGCGAAGGCGACTTTCTGGACAGTAACTGACATTGAGGCACGAAAGTGTGGGGAGCAAACAGGATTAGATACCCTGGTAGTCCACACCGTAAACGATGGATACTAGGTGTAGGTGATGAATAATCATCTGTGCCGTCGCAAACGCAATAAGTATCCCACCTGGGGAGTACGGCCGCAAGGTTGAAACTCAAAGAAATTGACGG
>NR2019 
GTGTCAGCCGCCGCGGTAATACGGAGGATTCGAGCGTTATCCGGATTTATTGGGTTTAAAGGGTGCGTAGGCGGTTTTTCAAGTCAGAAGTGAAATCCATGGGCTTAACCCGTGAACTGCTTTTGAAACTGGAAGACTTGAGTGAAGTAGAGGTAGGCGGAATTCCCGGTGTAGCGGTGAAATGCGTAGAGATCGGGAGGAACACCAGTGGCGAAGGCGGCCTACTGGGCTTTAACTGACGCTGAGGCACGAAAGCGTGGGTAGCAAACAGGATTAGATACCCTGGTAGTCCATGCCGTAAACGATGATTACTAGGTGTGGGGGGACTGACCCCCTCCGTGCCGGAGTTAACACAATAAGTAATCCACCTGGGGAGTACGACCGCAAGGTTGAAACTCAAATAAATTGACGG
>NR2153 
GTGTCAGCAGCCGCGGTAATACGTATGGTGCAAGCGTTATCCGGATTTACTGGGTGTAAAGGGTGCGTAGGTGGTAAGGCAAGTCAGAAGTGAAAACACGGGGCTCAACCGCGTGACTGCTTTTGAAACTGCCGGACTGGAGTGCAGGAGAGGAAAGCGGAATTCCTAGTGTAGCGGTGAAATGCGTAGATATTAGGAGGAACACCAGTGGCGAAGGCGGCTTTCTGGACTGTAACTGACACTGAGGCACGAAAGCGTGGGGAGCAAACAGGATTAGATACCCTGGTAGTCCACGCCGTAAACGATGAATACTAGGTGTCGGGAAGCAAAGCTTTTCGGTGCCGCAGCAAACGCATTAAGTATTCCACCTGGGGAGTACGTTCGCAAGAATGAAACTTAAAGGAATTGACGG
>NR2377
GTGTCAGCAGCCGCGGTAATACGTAGGGGGCGAGCGTTATCCGGATTTATTGGGCGTAAAGGGCACGCAGGCGGCTGTTTAGGTGTGATGTGAAAGCCCGGGGCTTAACTCCGTGGTAGCATTGCAAACCGGGCAGCTAGAGTGAGGTAGAGGCAGACAGAATTTCTGGTGTAGCGGTGAAATGCGCAGAGATCAGGAGGAATACCGGAGGCGAAGGCGGTCTGCCGGGCCTTTAACTGACGCTGAGGTGCGAAAGCGTGGGGAGCGAACAGGATTAGATACCCTGGTAGTCCACGCCGTAAACGATGAACGCTAGGCTTTGGGAGTATTTTTCAGAGCCGTCGCCAACGCAGTAAGCGTTCCGCCTGGGGAGTACGGCCGCAAGGTTGAAACTCAAAGGAATTGACGG
>NR2465 
GTGTCAGCAGCCGCGGTAATACGGAAGATGCGAGCGTTATCCGGATTTATTGGGTTTAAAGGGTGCGTAGGCGGGATATTAAGTCAGCGGTGAAAGTTTGTGGCTCAACCATAAAATTGCCGTTGAAACTGGTATTCTAGAGTGTAAAAGAGGTATGCGGAATGCGTGGTGTAGCGGTGAAATGCATAGATATCACGCAGAACTCCGATTGCGAAGGCAGCATACTGGGCTACAACTGACGCTGAAGCACGAAAGCGTGGGTATCGAACAGGATTAGATACCCTGGTAGTCCACGCAGTAAACGATGAATACTAACTGTTTGCGATATAATGTAAGCGGTACAGCGAAAGCGTTAAGTATTCCACCTGGGGAGTACGCCGGCAACGGTGAAACTCAAATAAATTGACGG
>NR2545 
GTGTCAGCAGCCGCGGTAATACGTAGGGAGCAAGCGTTGTCCGGATTTACTGGGTGTAAAGGGTGCGTAGGCGGTTTTTCAAGTCAGAAGTGAAATCCATGGGCTTAACCCATGAACTGCTTTTGAAACTGGAAGACTTGAGTGAAGTAGAGGTAGGCGGAATTCCCGGTGTAGCGGTGAAATGCGTAGAGATCGGGAGGAACACCAGTGGCGAAGGCGGCCTACTGGGCTTTAACTGACGCTGAAGCACGAAAGCGTGGGTAGCAAACAGGATTAGATACCCTGGTAGTCCATGCCGTAAACGATGATTACTAGGTGTGGGGGGACTGACCCCCTCCGTGCCGGAGTTAACACAATAAGTAATCCACCTGGGGAGTACGACCGCAAGGTTGAAACTTAAAGAAATTGACGG
>NR2572 
GTGTCAGCCGCCGCGGTAATACGTAGGTGGCGAGCGTTATCCGGAATCATTGGGCGTAAAGAGGGAGCAGGCGGCAGCGAAGGTCTGCGGTGAAAGCCCGAAGCTAAACTTCGGCGAGCCGTGGAAACCGGGCAGCTAGAGTGCAGAAGAGGATCGCGGAATTCCATGTGTAGCGGTGAAATGCGTAGATATATGGAGGAACACCAGTGGCGAAGGCGGCGATCTGGGCTGCAACTGACGCTCAGTCCCGAAAGCGTGGGGAGCAAATAGGATTAGATACCCTAGTAGTCCACGCCGTAAACGATGAGTACTAAGTGTCGGGGGTCAGACCCCGGTGCTGCAGTTAACGCAATAAGTACTCCGCCTGAGTAGTACGTTCGCAAGAATGAAACTTAAATAAATTGACGG
>NR2626 
GTGTCAGCAGCCGCGGTAATACGTAGGGGGCGAGCGTTGTCCGGAATTACTGGGCGTAAAGGGCGCGTAGGCGGCCAGAGAGGCCTTTTGTAAAAGCCCCGGTCCCAAACCGGGAGGGCAGGAGGAACGAGCTGGCTGGAGTCTTCTAGAGGCAGGCAGAATTCCTGGTGTAGCGGTGAAATGCGCAGAGATCAGGAGGAATACCCGAGGCGAAAGCGGCCTGCTGGGGAGAGACTGACGCTAAGGCGCGAGAGCGTGGGGAGCAAACAGGATTAGATCCCCTGGTAGTCCACGCCGTAAACGATGAATGCTAGGCACTGGAGATTTTCAGCGCCGCAGCCAACGCGATAAGCCTTCCGCCTGGGGAGTACGGCCGCAAGGCTAAAACTTAAATGAATTGGCCG
>NR2823
GTGTCGGCAGCCGCGGTAATACGTAGGTGGCGAGCGTTATCCGGATTTATTGGGCGTAAAGCGTCCGCAGCCGGTTTTATAAGTCTAAAATTAAAGCCTGGAGCTTAACTCCAGTTCGTTTTAGAAACTGTAAGACTCGAGTGTGGTAGAGGCAAATGGAATTTCTAGTGTAGCGGTAAAATGCGTAGATATTAGAAGGAACACCAGTGGCGAAGGCGATTTGCTGGGCCATCACTGACGGTCAGGGACGAAAGCGTGGGGAGCAAATAGGATTAGATACCCTAGTAGTCCACGCTGTAAACGATGAGTACTAAGTGTCGGGAAACCGGTGCTGAAGTTAACACATTAAGTACTCCGCCTGTGTAGTACGGTCGCAAGGCTGAAACTTAAATAAATTGACGG
>NR2960
GTGTCAGCAGCCGCGGTAATACGTAGGGGGCGAGCGTTGTCCGGAATGACTGGGCGTAAAGGGAGTGTAGGCGGTGCGTCAAGTTATGTGTGAAAGCCCGTTGCTTAACAACGGAAATGCACATAAAACTGGCGAGCTAGAGTGCAGGAGAGGTAAGTGGAATTCCTAGTGTAGCGGTGGAATGCGTAGATATTAGGAAGAACACCGGAGGCGAAGGCGACTTACTGGACTGTAACTGACGCTGAGGCTCGAAAGCGTGGGGAGCAAACAGGATTAGATACCCTGGTAGTCCACGCCCTAAACGATGGATACTAGACGAAGGGGGATACAAAGCCCTCTGTGTCGAAGCAAACGCGATAAGTATCCCGCCTGGGGAGTACGGCCGCAAGGTTGAAACTTAAATGAATTGACGG
>NR3011
GTGTCAGCAGCCGCGGTAATACGTAGGGGGCGAGCGTTGTCCGGAATCACTGGGCTTAAAGCGTCTGAAGGCGGTTTTAGTGGGAGTGGGCATTAAAAGACTGGTGAAACATCAGGGAGGTGCCCAGGACCCCCGGACTAGAGAGCCGAAGAGGCAGGCAGAATTCCTGGTGTAGCGGTGAAATGCGCAGAGATCAGGAGGAATACCAGAGGCGAAGGCGGCCTGCTGGGCGGACTCGGACGCTAAAGGACGAAAGCGTGGGGAGCGAACAGGATTAGATACCCTGGTAGTCCACGCTGTAAACGATGAATGCCAGATTTCGGTAAGGATATCGGGATCGAAGAGAAATCGGAAGCATTCCGCCTGGGGAGTACGGCCGCAAGGCTAAAACTCAAAGAAATTGACGG
>NR3104 
GTGTCAGCCGCGCGGTAATACGGAGGATGCGAGCGTTATCCGGATTTATTGGGTTTAAAGGGTGCGTAGGCGGTCTGTTAAGTCAGCGGTAAAATTGCGGGGCTCAACCTCGCCGAGCCGTTGAAACTGGCTGACTTGAGTGGGCGAGAAGTACGCGGAATGCGTGGTGTAGCGGTGAAATGCATAGATATCACGCAGAACTCCGATTGCGAAGGCAGCGTACCGGCGCCCGACTGACGCTGAAGCACGAAGGCGTGGGTATCGAACAGGATTAGATACCCTGGTAGTCCACGCAGTAAACGATGAATGCTAGTTGTCCGGGACGATTGAGTCCTGGGTGACACAGCGAAAGCGTTAAGCATTCCACCTGGGGAGTACGCCGGCAACGGTGAAACTTAAATAAATTGGCGG
>NR3386 
GTGCCAGCAGCCGCGGTAATACGTAGGGAGCAAGCGTTGTCCGGATTTACTGGGTGTAAAGGGTGCGTAGGCGGTTTTTCAAGTCAGAAGTGAAATCCATGGGCTTAACCCATGAACTGCTTTTGAAACTGGAAGACTTGAGTGAAGTAGAGGTAGGCGGAATTCCCGGTGTAGCGGTGAAATGCGTAGAGATCGGGAGGAACACCAGTGGCGAAGGCGGCCTACTGGGCTTTAACTGACGCTGAAGCACGAAAGCGTGGGTAGCAAACAGGATTAGATCCCCTGGTAGTCCATGCCGTAAACGATGATTACTAGGTGTGGGGGGACTGACCCCCTCCGTGCCGGAGTTAACACAATAAGTAATCCACCTGGGGAGTACGACCGCAAGGTTGAAACTCAAAGAAATTGACGG
>NR3516 
GTGTCAGCAGCCGCGGTAATACGTATGGGGCAAGCGTTATCCGGATTTACTGGGTGTAAAGGGAGCGTAGACGGAACGGCAAGTCTGATGTGAAAGGCGGGGGCCCAACCCCCGGACTGCATTGGAAACTGCTGTTCTTGAGTGCCGGAGAGGTAAGCGGAATTCCTAGTGTAGCGGTGAAATGCGTAGATATTAGGAGGAACACCAGTGGCGAAGGCGGCTTACTGGACGGTAACTGACGTTGAGGCTCGAAAGCGTGGGGAGCAAACAGGATTAGATACCCTGGTAGTCCACGCGGTAAACGATGAATACTAGGTGTCGCGTATCGAAGATATGCGGTGCCGCCGCAAACGCATTAAGTATTCCACCTGGGGAGTACGTTCGCAAGAATGAAACTCAAAGGAATTGGCGG
>NR3517 
GTGTCAGCAGCCGCGGTAAGACATAGGGGGCGAGCGTTGTCCGGAATCACTGGGCGTAAAGGGAGCGTAGGTGGTGTATTAAGTTAAGTGTGAAAGCCTTGGGCTCAACCCAAGAATTGCACTTAATACTGGTAGACTTAGAGTGTGGGAGAGGTAAGGGGAATTTCTAGTGTAGCGGTAAAATGCGTAGATATTAGGAGGAACATCAGAGGCGAAGGCGGCTTACTGGACCATAACTGACACTGAGGCTCGAAAGCGTGGGGAGCAAACAGGATTAGATACCCTGGTAGTCCACGCCCTAAACGATGGATACTAAATGTAGGTTAGAAATAATCTGTATTGAAGCAAACGCGATAAGTATCCCGCCTGGGTAGTACGTTCGCAAGAATGAAACTCAAATAAATTGACGG
>NR3560 
GTGTCAGCCGCCGCGGTAATACGTAGGTGGCAAGCGTTGTCCGGATTTACTGGGTGTAAAGGGCGTGCAGCCGGGTTTTTAAGTCAGATGTGAAATCCCCGGGCTCAACTTGGGAACTGCATTTGAAACTGAAGATCTTGAGTATCGGAGAGGTCATCGGAATTCCTAGTGTAGCGGTGAAATGCGTAGATATTAGGAAGAACACCAGTGGAGAAGGCGGATGACTGGACGACAACTGACGGTGAGGCGCGAAAGCGTGGGGAGCAAACAGGATTAGATACCCTGGTAGTCCACGCTGTAAACGATCAATACTAGGTGTGCGGGGACTGACCCCCTGCGTGCCGCAGTTAACACAATAAGTATTGCACCTGGGGAGTACGATCGCAAGGTTGAAACTCAAATAAATTGGCGG
>NR3611 
GTGTCAGCCGCCGCGGTAATACGTAGGTGGCGAGCGTTATCCGGAATTATTGGGCGTAAAGAGGGAGCAGGCGGTCAGAAGGGTCTTTTGTTAAAAGGCAACAGCTCAACTGTTGAATGGCGAAGAAACCGGCCGACTAGAGTTCTATAGAGGATCGTGGAATTCCATGTGTAGCGGTGAAATGCGTAGATATATGGAGGAACACCAGTGGCGAAGGCGACGATCTGGATAGAAACAGACGCTGAGTCCCGAAAGCGTGGGGAGCAAATAGGATTAGATACCCTAGTAGTCCACGCCGTAAACGATGAGTACTAAGTGTTGGGAGTCAAATCTCAGTGCTGTAGTTAACGCAATAAGTACTCCGCCTGAGTAGTACGTTCGCAAGAATGAAACTTAAAGAAATTGGCGG
>NR3628 
GTGTCAGCAGCCGCGGTAATACGTAGGGGGCGAGCGTTATCCGGATTTACTGGGTGTAAAGGGAGCGTAGACGGCAGAGCAAGTCTGGAGTGAAATACCGGGGCTTAACCGCGGAACTGCTCTGGAAACTGTTTAGCTGGAGTACCGGAGAGGTAAGCGGAATTCCTAGTGTAGCGGTGAAGTGCGTAGATATTAGGAGGAACAGCAGTGGCGAAGGCGGCTTACTGGACGGTAACTGACGTTGAGGCTCGAAGGCGTGGGGAGCAAACAGGATTAGATACCCTGGTAGTCCACGCGGTAAACGATGAGTGCTAGGTGTCTGGGAGCAAAGCTCTTAGGTGCCGCCGCAAACGCAATAAGCACTCCACCTGGGGAGTACGTTCGCAAGAATGAAACTCAAAGAAATCGACGG
>NR3985 
GTGTCAGCAGCCGCGGTAATACGTAGGGGGCAAGCGTTGTCCGGAATGACTGGGCGTAAAGGGCGCGTAGGCGGCCAGAGAGGCCTCGTGTAAAAGGGCCGGACTCAATCGGGTCAAGCACGGGGAACCAGCTGGCTGGAGTACTTTAGAGGCAGGCGGAATTCCTGGTGTAGCGGTGAAATGCGCAGATATCAGGAGGAATACCGGAGGCGAAGGCGGCCTGCTGGGAAGAGACTGACGCTAAGGCGCGAGAGCGTGGGGAGCAAACAGGATTAGATACCCTGGTAGTCCACGCCGTAAACGATGAATGCTAGGCACTGGAGTTGTTCAGCGCCGCAGCCAACGCGATAAGCATTCCGCCTGGGGAGTACGGCCGCAAGGCTTAAACTTAAAGAAATTGGCGG
>NR4121 
GTGTCAGCAGCCGCGGTAATACGTAGGTGGCAAGCGTTATCCGGAATTATTGGGCGTAAAGCGTGAGTAGGCGGAACATTAAGTTTGGAGTGAAAAGCAGCGGCTTAACCGTTGTCGTGCTTCAAAAACTGATGAACTAGAGTACGAAAGAGGTCAGTGGAACTCCTAGTGTAGCGGTGAAATGCGTAGATATTAGGAAGAACACCAGTGGCGAAGGCGACTGACCAGGGCGATACTGACGCTGAGACACGAAAGCGTGGGTAGCAAATAGGATTAGATACCCTAGTAGTCCACGCTGTAAACGATGAGTACTAAGTGTTGGAGAAATCCAGTGCTGAAGCAAACGCAATAAGTACTCCGCCTGGGTAGTACGTTCGCAAGAATGAAACTTAAAGAAATTGGCGG
>NR4298 
GTGTCCAGCAGCCGCGGTAATACGTAGGGGGCGAGCGTTATCCGGATTCATTGGGCGTAAAGAGCGCGTAGGCGGCCGCTTAAGCGAAACCTTTAAGACTAGGGCTCAACCCTGGTTCGGGTTTTGTACTGGGCGGCTCGAGTGCGGTAGAGGCAGATGGAATTCCCGGTGTAGCGGTGGAATGCGCAGATATCGGGAAGAACACCAACGGCGAAGGCAGTCTGCTGGGCCGTCACTGACGCTGAGGCGCGAAAGCTGGGGGAGCAAACAGGATTAGATACCCTGGTAGTCCCAGCCGTAAACGATGGATGCTAGGTGTGGGGAGAACTTCTTTCCGCGCCGCAGCTAACGCATTAAGCATCCCGCCTGGGGAGTACGGCCGCAAGGCTAAAACTCAAAGGAATTGGCGG
>NR4525 
GTGTCAGCCGCCGCGGTAATACGTAGGGGGCGAGCGTTGTCCGGATTCACTGGGCGTAAAGGGAGCGCAGGCGGCGCGGCAAGTCCGGTGTGGAACCCCCCGGCTCAACCGGGGGCTTGCATTGGAGACTGCCGCGCTGGAGTGTCGGAGGGGCGGGCGGAATTCCTGGTGTAGCGGTGAAATGCGCAGATATCAGGAGGAACACCGGTGGCGAAGGCGGCCCGCTGGACGATGACTGACGCTGAGGCTCGAAAGCGTGGGGAGCGAACAGGATTAGATACCCTGGTAGTCCACGCCGTAAACGATGAACACCAGGTGTGAGGGGGCACGGCCCCTTTGTGCCGCAGCGAACGCAGTAAGTGTTCCGCCTGGGGAGTACGTTCGCAAGAATGAAACTCAAATGAATTGACGG
>NR4621 
GTGTCAGCAGCCGCGGTAATACGTAGGGGGCAAGCGTTATCCGGATTTACTGGGTGTAAAGGGAGCGTAGACGGCAGAGCAAGTCTGGAGTGAAAGCCCAGGGCCCAACCCTGGGACTGCTTTGGAAACTGCCCGGCTGGAGTGCAGGAGAGGTAAGTGGAATTCCTAGTGTAGCGGTGAAATGCGTAGATATTAGGAGGAACACCAGTGGCGAAGGCGGCTTACTGGACTGTAACTGACGTTGAGGCTCGAAGGCGTGGGGAGCAAACAGGATTAGATACCCTGGTAGTCCACGCGGTAAACGATGATCACTAGGTGTCGGTGGGTAACGACCTATCGGTGCCGCCGCAAACGCAGTAAGTGATCCACCTGGGGAGTACGTTCGCAAGAATGAAACTCAAATAAATTGACGG
>NR4624 
GTGTCAGCCGCCGCGGTAATACGTAGGGAGCAAGCGTTATCCGGATTTACTGGGTGTAAAGGGCGAGTAGGCGGGCTGGTAAGTTGGGAGTGAAATGTCGGGGCTTAACCCCGGAACTGCTTTCAAAACTGCTGGTCTTGAGTGATGGAGAGGCAGGCGGAATTCCCAGTGTAGCGGTGAAATGCGTAGATATTGGGAGGAACACCAGTGGCGAAGGCGGCCTGCTGGACATTAACTGACGCTGAGGAGCGAAAGCGTGGGGAGCAAACAGGATTAGATACCCTGGTAGTCCACGCCGTAAACGATGGATACTAGGTGTGGGAGGTATTGACCCCTTCCGTGCCGGAGTAAACACAATAAGTATCCCACCTGGGGAGTACGGTCGCAAGACTGAAACTTAAATGAATTGACGG
>NR570 
GTGTCAGCAGCCGCGGTAATACGTAGGTGGCGAGCGTTGTCCGGAATCATTGGGCGTAAAGCGCATGTAGGCGGCATGTTAAGTCCGGAGTTAAAATGCGGGGCTCAACCCCGTAGGGCTCCGGATACTGGCAGGCTTGAGCGCGGGAGAGGAAAGGGGAATTCCCAGTGTAGCGGTGAAATGCGTAGATATTGGGAAGAACACCGGTGGCGAAGGCGCCTTTCTGGACCGAAGCTGACGCTGAGATGCGAAAGCCAGGGGAGCGAACGGGATTAGATACCCCGGTAGTCCTGGCCGTAAACGATGGGTGCTAGGTGTAGGGGGTATCACTCCCCCTGTGCCGGAGCTAACGCAGTAAGCACCCCGCCTGGGGAGTACGTCCGCAAGGATGAAACTCAAAGAAATTGACGG
>NR669 
GTGTCAGCCGCCGCGGTAACACCGGCGGCTCTAGTGGTAGCAGTTTTTATTGGGCCTAAAGCGTCCGTAGCCGGTTTATTAAGTCTCTGGTGAAATCTTGCAGCTTAACTGTGGGAATTGCTGGAGATACTAGTAGGCTTGAGATCGGGAGAGGTTAGAGGTACTCCCAGGGTAGAGGTGAAATTCTGTAATCCTGGGGGGACCGCCTGTGGCGAAGGCGTCTGACTGGAACGATTCTGACGGTGAGGGACGAAAGCTAGGGGCGCGAACCGGATTAGATACCCGGGTAGTCCTAGCTGTAAACGATGCGGACTTGGTGTTGGGATGGCTTTGGGCTGTTTCAGTGCCGAAGGGAAGCTGTTAAGTCCGCCGCCTGGGAAGTACGGTCGCAAGACTGAAACTCAAATAAATTGACGG
>NR733 
GTGTCAGCAGCCGCTGTAATACGTAGGTGACAAGCGTTGTCCGGATTTACTGGGTGTAAAGGGTGCGTAGGCGGTCTGTTAAGTCAGCGGTAAAATTGCGGGGCTCAACCTCGCCGAGCCGTTGAAACTGGCTGACTTGAGTGGGCGAGAAGTACGCGGAATGCGTGGTGTAGCGGTGAAATGCATAGATATCACGCAGAACTCCGATTGCGAAGGCAGCGTACCGGCGCCCGACTGACGCTGAAGCACGAAGGCGTGGGTATCGAACAGGATTAGATACCCTGGTAGTCCACGCAGTAAACGATGAATGCTAGTTGTCCGGGACGATTGAGTCCTGGGTGACACAGCGAAAGCGTTAAGCATTCCACCTGGGGAGTACGCCGGCAACGGTGAAACTCAAAGAAATTGACGG
>NR768 
GTGTCAGCCGCCGCGGTAATACGTAGGTGGCGAGCGTTGTCCGGAATAACTGGGCGTAAAGGGAGCGTAGGTGGTTGGCTAAGTTAAATGTGAAAGCCCGAGGCTCAACTTCGGAACTGCATTTAATACTGGTCGGCTAGAGTACAGGAGGGGTAAACGGAATTTCTAGTGTAGCGGTGAAATGCGTAGATATTAGGAAGAACACCGGAGGCGAAGGCGGTTTACTGGACTGCAACTGACACTGAGGCTCGAAAGCGTGGGGAGCAAACAGGATTAGATACCCTGGTAGTCCACGCCCTAAACGATGATTACTAAACGTGGGAGGTATCGACTCCTTCCGTGTTGAAGCAAACGCGATAAGTAATCCGCCTGAGGAGTACGGCCGCAAGGTTAAAACTTAAATGAATTGACGG
>NR918
GTGTCAGCAGCCGCGGTAATACATAGGGAGCAAGCGTTATCCGGAATTATTGGGTGTAAAGGGTGCGTAGACGGGAAATTAAGTTAGTTGTGAAATCCCTTGGCTTAACTGAGGAACTGCAACTAAAACTGGTTTTCTTGAGTACTGGAGAGGAAAGTGGAATTCCTAGTGTAGCGGTGAAATGCGTAGATATTAGGAGGAACACCAGTGGCGAAGGCGACTTTCTGGACAGTAACTGACGTTGAGGCACGAAAGTGTGGGGAGCAAACAGGATTAGATACCCTGGTAGTCCACACTGTAAACGATGGATACTAGGTGTAGGGTGTATTAAGCACTCTGTGCCGCCGCAAACGCATTAAGTATCCCACCTGGGGAGTACGACCGCAAGGTTGAAACTCAAATAAATTGACGG
